# Supplementary material for: A novel panel of short mononucleotide repeats linked to informative polymorphisms enabling effective high volume low cost discrimination between mismatch repair deficient and proficient tumours
Source: PLoS One. 2018 Aug 29;13(8):e0203052. doi: 10.1371/journal.pone.0203052 (PMC6114912; doi:10.1371/journal.pone.0203052)
Supplement: S1 File — (GZ) [file pone.0203052.s004.gz]

Archive with 247 entries (231 files):
- Redford_et_al_scripts
- Redford_et_al_scripts/Cluster
- Redford_et_al_scripts/Cluster/bwa.out
- Redford_et_al_scripts/Cluster/fastq
- Redford_et_al_scripts/Cluster/logs
- Redford_et_al_scripts/Cluster/MSI.test.script.sh
- Redford_et_al_scripts/Cluster/r.data
- Redford_et_al_scripts/Cluster/r.data/examplePositions.csv
- Redford_et_al_scripts/Cluster/r.scripts
- Redford_et_al_scripts/Cluster/r.scripts/nomibinf
- Redford_et_al_scripts/Cluster/r.scripts/nomibinf/ForLinux201409021.r
- Redford_et_al_scripts/Cluster/Rcm
- Redford_et_al_scripts/Cluster/Rcm/exploreMNR3.Rcm
- Redford_et_al_scripts/Cluster/results
- Redford_et_al_scripts/Content.pdf
- Redford_et_al_scripts/PC
- Redford_et_al_scripts/PC/.RData
- Redford_et_al_scripts/PC/data
- Redford_et_al_scripts/PC/data/example.test
- Redford_et_al_scripts/PC/data/example.test/E100_S78.R
- Redford_et_al_scripts/PC/data/example.test/E11_S153.R
- Redford_et_al_scripts/PC/data/example.test/E12_S154.R
- Redford_et_al_scripts/PC/data/example.test/E13_S155.R
- Redford_et_al_scripts/PC/data/example.test/E14_S156.R
- Redford_et_al_scripts/PC/data/example.test/E16_S158.R
- Redford_et_al_scripts/PC/data/example.test/E17_S159.R
- Redford_et_al_scripts/PC/data/example.test/E18_S160.R
- Redford_et_al_scripts/PC/data/example.test/E1_S143.R
- Redford_et_al_scripts/PC/data/example.test/E20_S162.R
- Redford_et_al_scripts/PC/data/example.test/E21_S70.R
- Redford_et_al_scripts/PC/data/example.test/E22_S71.R
- Redford_et_al_scripts/PC/data/example.test/E23_S72.R
- Redford_et_al_scripts/PC/data/example.test/E24_S73.R
- Redford_et_al_scripts/PC/data/example.test/E25_S74.R
- Redford_et_al_scripts/PC/data/example.test/E26_S75.R
- Redford_et_al_scripts/PC/data/example.test/E27_S76.R
- Redford_et_al_scripts/PC/data/example.test/E28_S77.R
- Redford_et_al_scripts/PC/data/example.test/E30_S79.R
- Redford_et_al_scripts/PC/data/example.test/E31_S80.R
- Redford_et_al_scripts/PC/data/example.test/E32_S81.R
- Redford_et_al_scripts/PC/data/example.test/E33_S82.R
- Redford_et_al_scripts/PC/data/example.test/E35_S83.R
- Redford_et_al_scripts/PC/data/example.test/E36_S84.R
- Redford_et_al_scripts/PC/data/example.test/E37_S85.R
- Redford_et_al_scripts/PC/data/example.test/E38_S86.R
- Redford_et_al_scripts/PC/data/example.test/E39_S87.R
- Redford_et_al_scripts/PC/data/example.test/E3_S145.R
- Redford_et_al_scripts/PC/data/example.test/E40_S88.R
- Redford_et_al_scripts/PC/data/example.test/E44_S89.R
- Redford_et_al_scripts/PC/data/example.test/E45_S90.R
- Redford_et_al_scripts/PC/data/example.test/E46_S91.R
- Redford_et_al_scripts/PC/data/example.test/E48_S92.R
- Redford_et_al_scripts/PC/data/example.test/E49_S93.R
- Redford_et_al_scripts/PC/data/example.test/E4_S146.R
- Redford_et_al_scripts/PC/data/example.test/E53_S94.R
- Redford_et_al_scripts/PC/data/example.test/E54_S95.R
- Redford_et_al_scripts/PC/data/example.test/E55_S96.R
- Redford_et_al_scripts/PC/data/example.test/E56_S97.R
- Redford_et_al_scripts/PC/data/example.test/E57_S98.R
- Redford_et_al_scripts/PC/data/example.test/E5_S147.R
- Redford_et_al_scripts/PC/data/example.test/E60_S99.R
- Redford_et_al_scripts/PC/data/example.test/E63_S100.R
- Redford_et_al_scripts/PC/data/example.test/E68_S101.R
- Redford_et_al_scripts/PC/data/example.test/E69_S102.R
- Redford_et_al_scripts/PC/data/example.test/E6_S148.R
- Redford_et_al_scripts/PC/data/example.test/E70_S103.R
- Redford_et_al_scripts/PC/data/example.test/E72_S104.R
- Redford_et_al_scripts/PC/data/example.test/E73_S105.R
- Redford_et_al_scripts/PC/data/example.test/E74_S106.R
- Redford_et_al_scripts/PC/data/example.test/E75_S107.R
- Redford_et_al_scripts/PC/data/example.test/E76_S108.R
- Redford_et_al_scripts/PC/data/example.test/E77_S109.R
- Redford_et_al_scripts/PC/data/example.test/E7_S149.R
- Redford_et_al_scripts/PC/data/example.test/E81_S110.R
- Redford_et_al_scripts/PC/data/example.test/E82_S111.R
- Redford_et_al_scripts/PC/data/example.test/E83_S112.R
- Redford_et_al_scripts/PC/data/example.test/E85_S113.R
- Redford_et_al_scripts/PC/data/example.test/E86_S114.R
- Redford_et_al_scripts/PC/data/example.test/E89_S115.R
- Redford_et_al_scripts/PC/data/example.test/E8_S150.R
- Redford_et_al_scripts/PC/data/example.test/E90_S116.R
- Redford_et_al_scripts/PC/data/example.test/E91_S117.R
- Redford_et_al_scripts/PC/data/example.test/E93_S118.R
- Redford_et_al_scripts/PC/data/example.test/E94_S119.R
- Redford_et_al_scripts/PC/data/example.test/E95_S144.R
- Redford_et_al_scripts/PC/data/example.test/E96_S151.R
- Redford_et_al_scripts/PC/data/example.test/E97_S152.R
- Redford_et_al_scripts/PC/data/example.test/E98_S157.R
- Redford_et_al_scripts/PC/data/example.test/E99_S161.R
- Redford_et_al_scripts/PC/data/example.train
- Redford_et_al_scripts/PC/data/example.train/S100_S100.R
- Redford_et_al_scripts/PC/data/example.train/S101_S101.R
- Redford_et_al_scripts/PC/data/example.train/S102_S102.R
- Redford_et_al_scripts/PC/data/example.train/S103_S103.R
- Redford_et_al_scripts/PC/data/example.train/S104_S104.R
- Redford_et_al_scripts/PC/data/example.train/S106_S106.R
- Redford_et_al_scripts/PC/data/example.train/S107_S107.R
- Redford_et_al_scripts/PC/data/example.train/S108_S108.R
- Redford_et_al_scripts/PC/data/example.train/S109_S109.R
- Redford_et_al_scripts/PC/data/example.train/S10_S10.R
- Redford_et_al_scripts/PC/data/example.train/S110_S110.R
- Redford_et_al_scripts/PC/data/example.train/S111_S111.R
- Redford_et_al_scripts/PC/data/example.train/S112_S112.R
- Redford_et_al_scripts/PC/data/example.train/S113_S113.R
- Redford_et_al_scripts/PC/data/example.train/S114_S114.R
- Redford_et_al_scripts/PC/data/example.train/S115_S115.R
- Redford_et_al_scripts/PC/data/example.train/S116_S116.R
- Redford_et_al_scripts/PC/data/example.train/S117_S117.R
- Redford_et_al_scripts/PC/data/example.train/S118_S118.R
- Redford_et_al_scripts/PC/data/example.train/S119_S119.R
- Redford_et_al_scripts/PC/data/example.train/S11_S11.R
- Redford_et_al_scripts/PC/data/example.train/S120_S120.R
- Redford_et_al_scripts/PC/data/example.train/S121_S121.R
- Redford_et_al_scripts/PC/data/example.train/S122_S122.R
- Redford_et_al_scripts/PC/data/example.train/S123_S123.R
- Redford_et_al_scripts/PC/data/example.train/S124_S124.R
- Redford_et_al_scripts/PC/data/example.train/S125_S125.R
- Redford_et_al_scripts/PC/data/example.train/S126_S126.R
- Redford_et_al_scripts/PC/data/example.train/S127_S127.R
- Redford_et_al_scripts/PC/data/example.train/S128_S128.R
- Redford_et_al_scripts/PC/data/example.train/S129_S129.R
- Redford_et_al_scripts/PC/data/example.train/S12_S12.R
- Redford_et_al_scripts/PC/data/example.train/S130_S130.R
- Redford_et_al_scripts/PC/data/example.train/S131_S131.R
- Redford_et_al_scripts/PC/data/example.train/S132_S132.R
- Redford_et_al_scripts/PC/data/example.train/S133_S133.R
- Redford_et_al_scripts/PC/data/example.train/S134_S134.R
- Redford_et_al_scripts/PC/data/example.train/S135_S135.R
- Redford_et_al_scripts/PC/data/example.train/S136_S136.R
- Redford_et_al_scripts/PC/data/example.train/S137_S137.R
- Redford_et_al_scripts/PC/data/example.train/S138_S138.R
- Redford_et_al_scripts/PC/data/example.train/S139_S139.R
- Redford_et_al_scripts/PC/data/example.train/S13_S13.R
- Redford_et_al_scripts/PC/data/example.train/S140_S140.R
- Redford_et_al_scripts/PC/data/example.train/S141_S141.R
- Redford_et_al_scripts/PC/data/example.train/S142_S142.R
- Redford_et_al_scripts/PC/data/example.train/S14_S14.R
- Redford_et_al_scripts/PC/data/example.train/S15_S15.R
- Redford_et_al_scripts/PC/data/example.train/S16_S16.R
- Redford_et_al_scripts/PC/data/example.train/S17_S17.R
- Redford_et_al_scripts/PC/data/example.train/S18_S18.R
- Redford_et_al_scripts/PC/data/example.train/S19_S19.R
- Redford_et_al_scripts/PC/data/example.train/S1_S1.R
- Redford_et_al_scripts/PC/data/example.train/S20_S20.R
- Redford_et_al_scripts/PC/data/example.train/S21_S21.R
- Redford_et_al_scripts/PC/data/example.train/S22_S22.R
- Redford_et_al_scripts/PC/data/example.train/S23_S23.R
- Redford_et_al_scripts/PC/data/example.train/S24_S24.R
- Redford_et_al_scripts/PC/data/example.train/S25_S25.R
- Redford_et_al_scripts/PC/data/example.train/S26_S26.R
- Redford_et_al_scripts/PC/data/example.train/S27_S27.R
- Redford_et_al_scripts/PC/data/example.train/S28_S28.R
- Redford_et_al_scripts/PC/data/example.train/S29_S29.R
- Redford_et_al_scripts/PC/data/example.train/S2_S2.R
- Redford_et_al_scripts/PC/data/example.train/S30_S30.R
- Redford_et_al_scripts/PC/data/example.train/S31_S31.R
- Redford_et_al_scripts/PC/data/example.train/S32_S32.R
- Redford_et_al_scripts/PC/data/example.train/S33_S33.R
- Redford_et_al_scripts/PC/data/example.train/S34_S34.R
- Redford_et_al_scripts/PC/data/example.train/S35_S35.R
- Redford_et_al_scripts/PC/data/example.train/S36_S36.R
- Redford_et_al_scripts/PC/data/example.train/S37_S37.R
- Redford_et_al_scripts/PC/data/example.train/S38_S38.R
- Redford_et_al_scripts/PC/data/example.train/S39_S39.R
- Redford_et_al_scripts/PC/data/example.train/S3_S3.R
- Redford_et_al_scripts/PC/data/example.train/S40_S40.R
- Redford_et_al_scripts/PC/data/example.train/S41_S41.R
- Redford_et_al_scripts/PC/data/example.train/S42_S42.R
- Redford_et_al_scripts/PC/data/example.train/S43_S43.R
- Redford_et_al_scripts/PC/data/example.train/S44_S44.R
- Redford_et_al_scripts/PC/data/example.train/S45_S45.R
- Redford_et_al_scripts/PC/data/example.train/S46_S46.R
- Redford_et_al_scripts/PC/data/example.train/S47_S47.R
- Redford_et_al_scripts/PC/data/example.train/S48_S48.R
- Redford_et_al_scripts/PC/data/example.train/S49_S49.R
- Redford_et_al_scripts/PC/data/example.train/S4_S4.R
- Redford_et_al_scripts/PC/data/example.train/S50_S50.R
- Redford_et_al_scripts/PC/data/example.train/S51_S51.R
- Redford_et_al_scripts/PC/data/example.train/S52_S52.R
- Redford_et_al_scripts/PC/data/example.train/S53_S53.R
- Redford_et_al_scripts/PC/data/example.train/S54_S54.R
- Redford_et_al_scripts/PC/data/example.train/S55_S55.R
- Redford_et_al_scripts/PC/data/example.train/S56_S56.R
- Redford_et_al_scripts/PC/data/example.train/S57_S57.R
- Redford_et_al_scripts/PC/data/example.train/S58_S58.R
- Redford_et_al_scripts/PC/data/example.train/S59_S59.R
- Redford_et_al_scripts/PC/data/example.train/S5_S5.R
- Redford_et_al_scripts/PC/data/example.train/S60_S60.R
- Redford_et_al_scripts/PC/data/example.train/S61_S61.R
- Redford_et_al_scripts/PC/data/example.train/S62_S62.R
- Redford_et_al_scripts/PC/data/example.train/S63_S63.R
- Redford_et_al_scripts/PC/data/example.train/S64_S64.R
- Redford_et_al_scripts/PC/data/example.train/S65_S65.R
- Redford_et_al_scripts/PC/data/example.train/S66_S66.R
- Redford_et_al_scripts/PC/data/example.train/S67_S67.R
- Redford_et_al_scripts/PC/data/example.train/S68_S68.R
- Redford_et_al_scripts/PC/data/example.train/S69_S69.R
- Redford_et_al_scripts/PC/data/example.train/S6_S6.R
- Redford_et_al_scripts/PC/data/example.train/S70_S70.R
- Redford_et_al_scripts/PC/data/example.train/S71_S71.R
- Redford_et_al_scripts/PC/data/example.train/S72_S72.R
- Redford_et_al_scripts/PC/data/example.train/S73_S73.R
- Redford_et_al_scripts/PC/data/example.train/S74_S74.R
- Redford_et_al_scripts/PC/data/example.train/S75_S75.R
- Redford_et_al_scripts/PC/data/example.train/S76_S76.R
- Redford_et_al_scripts/PC/data/example.train/S77_S77.R
- Redford_et_al_scripts/PC/data/example.train/S79_S79.R
- Redford_et_al_scripts/PC/data/example.train/S7_S7.R
- Redford_et_al_scripts/PC/data/example.train/S80_S80.R
- Redford_et_al_scripts/PC/data/example.train/S81_S81.R
- Redford_et_al_scripts/PC/data/example.train/S82_S82.R
- Redford_et_al_scripts/PC/data/example.train/S83_S83.R
- Redford_et_al_scripts/PC/data/example.train/S84_S84.R
- Redford_et_al_scripts/PC/data/example.train/S85_S85.R
- Redford_et_al_scripts/PC/data/example.train/S86_S86.R
- Redford_et_al_scripts/PC/data/example.train/S87_S87.R
- Redford_et_al_scripts/PC/data/example.train/S88_S88.R
- Redford_et_al_scripts/PC/data/example.train/S89_S89.R
- Redford_et_al_scripts/PC/data/example.train/S8_S8.R
- Redford_et_al_scripts/PC/data/example.train/S90_S90.R
- Redford_et_al_scripts/PC/data/example.train/S91_S91.R
- Redford_et_al_scripts/PC/data/example.train/S92_S92.R
- Redford_et_al_scripts/PC/data/example.train/S93_S93.R
- Redford_et_al_scripts/PC/data/example.train/S94_S94.R
- Redford_et_al_scripts/PC/data/example.train/S95_S95.R
- Redford_et_al_scripts/PC/data/example.train/S96_S96.R
- Redford_et_al_scripts/PC/data/example.train/S97_S97.R
- Redford_et_al_scripts/PC/data/example.train/S98_S98.R
- Redford_et_al_scripts/PC/data/example.train/S99_S99.R
- Redford_et_al_scripts/PC/data/example.train/S9_S9.R
- Redford_et_al_scripts/PC/data/examplePositions.csv
- Redford_et_al_scripts/PC/data/exampleTestSamples.csv
- Redford_et_al_scripts/PC/data/exampleTrainSamples.csv
- Redford_et_al_scripts/PC/dump
- Redford_et_al_scripts/PC/dump/TestScores.180726.133556.R
- Redford_et_al_scripts/PC/exampleMSIclassifier.r
- Redford_et_al_scripts/PC/scripts
- Redford_et_al_scripts/PC/scripts/combinedClassification.2.r
- Redford_et_al_scripts/PC/scripts/combinedCrossClassification.2.r
- Redford_et_al_scripts/PC/scripts/combinedScoring.r
- Redford_et_al_scripts/PC/scripts/extractMNR.r
- Redford_et_al_scripts/PC/scripts/mergeFreqBiasData.r
- Redford_et_al_scripts/PC/scripts/separationAnalysis.2.r
- Redford_et_al_scripts/PC/scripts/tabulateBias.r
- Redford_et_al_scripts/PC/scripts/tabulateFreqs.r
- Redford_et_al_scripts/PC/scripts/tabulatePointMuts.r
- Redford_et_al_scripts/Scripts.pdf
