# Supplementary material for: A novel panel of short mononucleotide repeats linked to informative polymorphisms enabling effective high volume low cost discrimination between mismatch repair deficient and proficient tumours
Source: PLoS One. 2018 Aug 29;13(8):e0203052. doi: 10.1371/journal.pone.0203052 (PMC6114912; doi:10.1371/journal.pone.0203052)
Supplement: S1 File — (GZ) [file pone.0203052.s004.gz › Redford_et_al_scripts/Cluster/MSI.test.script.sh]

#! /bin/bash
#$ -cwd
#$ -j y
#$ -l h_vmem=8G
#$ -t 1-1
source /etc/profile.d/modules.sh
shopt -s expand_aliases
module load apps/bwa/0.7.15  
module load apps/R/3.0.0
Date=$(date +%Y%m%d)
WorkingDirectoryName="exampleTest"
Samples=(S1_S1)
FastqRootDir="fastq" 
SamRootDir="bwa.out"
ResultsRootDir="results"
RLogsDir="logs"
INDIR="$FastqRootDir/$WorkingDirectoryName"
SamDir="$SamRootDir/$WorkingDirectoryName"
ResultsDir="$ResultsRootDir//$WorkingDirectoryName"   
## Fixed data files
Reference="../genome_data/ucsc.hg19.fasta"
PositionsFileName="r.data//examplePositions.csv"
## R script file
ProcessAlignmentFile="Rcm/exploreMNR3.Rcm"
Indx=`expr $SGE_TASK_ID - 1`
Sample=${Samples[$Indx]} 
# Input files
READ_FILE1="$INDIR/${Sample}_L001_R1_001.fastq.gz"
READ_FILE2="$INDIR/${Sample}_L001_R2_001.fastq.gz"
REF_FA=${Reference}
# Intermediate files
SamFileName="$SamDir/${Sample}.sam"
# Output files
ResultsFileName="$ResultsDir//$Sample.R" 
##############
#  Alignment #
##############
if [ ! -d $SamDir ];
then
 mkdir $SamDir
fi
echo $READ_FILE1 $READ_FILE2 $SamFileName
# Align
bwa mem $REF_FA $READ_FILE1 $READ_FILE2 > $SamFileName
#####################
# Process alignment #
#####################
if [ ! -d $ResultsDir ];
then
 mkdir $ResultsDir
fi
LogFileName="$RLogsDir/AllelleBySNPbyMNR.$Date.$JOB_ID.$SGE_TASK_ID.log"
PARAMETERS="$SamFileName $PositionsFileName $ResultsFileName"
echo $PARAMETERS
# Call R script
R CMD BATCH "--args $PARAMETERS" $ProcessAlignmentFile $LogFileName
###########
# Cleanup #
###########
