# Supplementary material for: A novel panel of short mononucleotide repeats linked to informative polymorphisms enabling effective high volume low cost discrimination between mismatch repair deficient and proficient tumours
Source: PLoS One. 2018 Aug 29;13(8):e0203052. doi: 10.1371/journal.pone.0203052 (PMC6114912; doi:10.1371/journal.pone.0203052)
Supplement: S1 File — (GZ) [file pone.0203052.s004.gz › Redford_et_al_scripts/Cluster/r.data/examplePositions.csv]

Name	Gene	Chr	Amplicon.Start	Amplicon.End	Ms.Length	MS.Base	MS.Start	MS.End	SNP	SNP.Pos
LR49_SNP1	LR49	chr15	93618994	93619116	7	A	93619048	93619054	rs80323298	93619053
LR49_SNP2	LR49	chr15	93618994	93619116	7	A	93619048	93619054	rs201097746	93619054
LR49_SNP3	LR49	chr15	93618994	93619116	7	A	93619048	93619054	rs12903384	93619037
LR49_SNP4	LR49	chr15	93618994	93619116	7	A	93619048	93619054	rs145027843	93619034
IM66_SNP1	IM66	chr17	48433923	48434025	7	C	48433967	48433973	rs147847688	48433971
IM66_SNP2	IM66	chr17	48433923	48434025	7	C	48433967	48433973	rs141474571	48433973
IM66_SNP3	IM66	chr17	48433923	48434025	7	C	48433967	48433973	rs4794136	48433958
IM66_SNP4	IM66	chr17	48433923	48434025	7	C	48433967	48433973	rs143225448	48433979
IM66_SNP5	IM66	chr17	48433923	48434025	7	C	48433967	48433973	rs140457310	48433950
LR20_SNP1	LR20	chr1	64029549	64029704	8	A	64029634	64029641	rs146973215	64029620
LR20_SNP2	LR20	chr1	64029549	64029704	8	A	64029634	64029641	rs191572633	64029615
LR20_SNP3	LR20	chr1	64029549	64029704	8	A	64029634	64029641	rs217474	64029606
GM11_SNP1	GM11	chr5	166099845	166099965	9	A	166099891	166099899	rs347435	166099902
LR24_SNP1	LR24	chr1	153779392	153779496	9	A	153779429	153779437	rs192329538	153779422
LR24_SNP2	LR24	chr1	153779392	153779496	9	A	153779429	153779437	ÿrs138859599	153779463
IM16_SNP1	IM16	chr18	1108732	1108867	9	A	1108767	1108775	rs73367791	1108784
IM16_SNP2	IM16	chr18	1108732	1108867	9	A	1108767	1108775	rs114923415	1108770
GM17_SNP1	GM17	chr11	95551064	95551249	9	A	95551111	95551119	rs666398	95551136
GM9_SNP1	GM9	chr20	6836938	6837051	8	A	6836977	6836984	rs79878287	6837017
GM7_SNP1	GM7	chr7	93085649	93085797	11	A	93085748	93085758	rs2283006	93085722
LR36_SNP1	LR36	chr4	98999679	98999817	12	A	98999723	98999734	rs182020262	98999730
LR36_SNP2	LR36	chr4	98999679	98999817	12	A	98999723	98999734	rs17550217	98999699
LR36_SNP3	LR36	chr4	98999679	98999817	12	A	98999723	98999734	rs187455164	98999755
LR44_SNP1	LR44	chr10	99898232	99898370	12	A	99898286	99898297	rs78876983	99898282
LR44_SNP2	LR44	chr10	99898232	99898370	12	A	99898286	99898297	rs7905388	99898281
LR44_SNP3	LR44	chr10	99898232	99898370	12	A	99898286	99898297	rs7905384	99898268
LR48_SNP1	LR48	chr12	77988007	77988147	11	A	77988097	77988107	rs368641323	77988082
LR48_SNP2	LR48	chr12	77988007	77988147	11	A	77988097	77988107	rs11105832	77988123
LR11_SNP1	LR11	chr2	217217787	217217903	11	A	217217871	217217881	ÿrs13011054	217217857
AP0035322_SNP1	AP0035322	chr11	127624984	127625150	9	A	127625067	127625075	rs138081624	127625059
AP0035322_SNP2	AP0035322	chr11	127624984	127625150	9	A	127625067	127625075	rs182423995	127625082
AP0035322_SNP3	AP0035322	chr11	127624984	127625150	9	A	127625067	127625075	rs74374291	127625076
AP0035322_SNP4	AP0035322	chr11	127624984	127625150	9	A	127625067	127625075	rs79752627	127625075
DEPDC2_SNP1	DEPDC2	chr8	68926646	68926777	8	C	68926683	68926690	rs4610727	68926700
DEPDC2_SNP2	DEPDC2	chr8	68926646	68926777	8	C	68926683	68926690	rs200517755	68926682
DEPDC2_SNP3	DEPDC2	chr8	68926646	68926777	8	C	68926683	68926690	rs182155139	68926685
GM14_SNP1	GM14	chr3	177328763	177328864	11	A	177328818	177328828	rs6804861	177328829
IM49_SNP1	IM49	chr3	56681995	56682136	12	A	56682066	56682077	rs7642389	56682093
ASTE1_SNP1	ASTE1	chr3	130732985	130733112	11	A	130733047	130733057	rs753405495	130733032
AVIL_SNP1	AVIL	chr12	58202424	58,202,559ÿ	10	A	58202497	58202506	ÿrs141859389	58202477
GM26_SNP1	GM26	chr14	49584712	49584845	10	A	49584751	49584760ÿ	rs191887792	49584750
GM26_SNP2	GM26	chr14	49584712	49584845	10	A	49584751	49584760ÿ	rs549018026	49584738
GM29_SNP1	GM29	chr3	70905519	70905638	10	A	70905560	70905569	rs2687195	70905581
GM29_SNP2	GM29	chr3	70905519	70905638	10	A	70905560	70905569	rs529276553	70905558
GM29_SNP3	GM29	chr3	70905519	70905638	10	A	70905560	70905569	rs539959924	70905560
LR17_SNP1	LR17	chr14	55602978	55,603,085ÿ	11	A	55603031	55603041	rs1009977	55603002
LR17_SNP2	LR17	chr14	55602978	55,603,085ÿ	11	A	55603031	55603041	rs1009978	55603061
LR43_SNP1	LR43	chr5	86198985	86199094	12	A	86199061	86199072	rs6881835	86199022
LR43_SNP2	LR43	chr5	86198985	86199094	12	A	86199061	86199072	rs6881561	86199037
LR43_SNP3	LR43	chr5	86198985	86199094	12	A	86199061	86199072	rs10051666	86199048
IRS2_SNP1	IRS2	chr13	110407511	110407621	12	A	110407562	110407573	rs57032199	110407581
IRS2_SNP2	IRS2	chr13	110407511	110407621	12	A	110407562	110407573	rs60302910	110407574
TIAM2_SNP1	TIAM2	chr6	155174470	155174619ÿ	11	A	155174525	155174535ÿ	rs111252952	155174525
TIAM2_SNP2	TIAM2	chr6	155174470	155174619ÿ	11	A	155174525	155174535ÿ	rs766347935	155174525
BMPR2_SNP1	BMPR2	chr2	203427463	203427608	11	A	203427560	203427571	rs547796478	203427560
