# Supplementary material for: A novel panel of short mononucleotide repeats linked to informative polymorphisms enabling effective high volume low cost discrimination between mismatch repair deficient and proficient tumours
Source: PLoS One. 2018 Aug 29;13(8):e0203052. doi: 10.1371/journal.pone.0203052 (PMC6114912; doi:10.1371/journal.pone.0203052)
Supplement: S1 File — (GZ) [file pone.0203052.s004.gz › Redford_et_al_scripts/Cluster/r.scripts/nomibinf/ForLinux201409021.r]

# Created 21/09/2014 by meging  AlignmeentRoutines20140709.r 
# and accelerateProcessing.r
# Edit 22/09/2014

# 27/06/2013
# Edited 02/07/2013,03/07/2013,04/07/2013,05/07/2013
# pairwiseFromBamTags<-function(Read="AGACCTGTCTCTTATAA",Cigar="2M1I5M3I4M1D1M",MD="4T4C1^G1"){
pairwiseFromBamTags<-function(Read="GACTTTCTAAAGAGGTCGATGATAACAGCTGTCACTTATAA",Cigar="27M3D7M2I2M3S",MD="9C11C2G2^GTT4G4"){
 ReadSeq<-unlist(strsplit(Read,split=""))
 AlignedRead<-explodeRead(Cigar,ReadSeq) 
 AlignedRef<-explodeReference(MD,Cigar,ReadSeq)
 if (length(AlignedRead)==length(AlignedRef)) { 
      Alignment<-matrix(c(AlignedRead, AlignedRef),ncol=2,
        dimnames=list(c(1:length(AlignedRead)),c("Read","Reference")))
     } else { Alignment<-trimAlignment(AlignedRead, AlignedRef)
     }
 Alignment
}

detMSmut<-function(Alignment,RelMSStart,RelMSEnd){
 Range<-RelMSStart:RelMSEnd
 IndelRef<-length(which(Alignment[Range,2]=="-"))       
 IndelRead<-length(which(Alignment[Range,1]=="-"))
 DeltaSize<-IndelRef-IndelRead
 DeltaSize
}

detSNPAllele<-function(Alignment,RelSNPPos){
 if (is.na(RelSNPPos) || (RelSNPPos<1)|| (RelSNPPos>nrow(Alignment))) return(NA)
 ReadAllele <-Alignment[RelSNPPos,1]
 ReadAllele
}

analyseFromSam<-function(SamFileName,Target,MSStart,MSEnd,SNPPos,Track=F,MaxAli=100000){
  # Input
  # specify position of MS
  # specify SNP positions and alleles
  # open Sam file
  # iterate through Bam (assuming adequate extractors and iterators)
  Results<-data.frame(Read=rep(NA,MaxAli),SNP=rep(NA,MaxAli),MS=rep(NA,MaxAli))
  NbrOnTarget<-0
  File<-file(SamFileName,"r")
  EOFMrkr<-F
  while (!EOFMrkr){
    Line<-readLines(File,n=1)
    if (length(Line)<1) EOFMrkr<-T
    if (EOFMrkr)  break;
    if  (grepl("^@",Line,perl=T)) next;
    Bits<-unlist(strsplit(Line,"\t"))
    if (Bits[3]!=Target) next;
    MatchStart<-as.integer(Bits[4])
    MatchEnd<- MatchStart+nchar(Bits[10])-1
    SNPFound<-F
    MSFound<-F
    if (!is.na(SNPPos)) if (SNPPos>=MatchStart && SNPPos<=MatchEnd) SNPFound<-T
    if (MSStart>MatchStart && MSEnd<MatchEnd) MSFound<-T 
    if (!SNPFound && !MSFound) next  
    Cigar<-Bits[6]
    if (nchar(Cigar)<2) next;
    MatchedTag<-grepl("^MD:Z:",Bits,perl=T)
    if (all(!MatchedTag)) next;
    MD<-unlist(strsplit(Bits[MatchedTag],split="MD:Z:"))[-1]
    if (Track) cat(Bits[3],Bits[1],Cigar,MD,"\n")                #######################
    Read<-Bits[10]
    Alignment<-pairwiseFromBamTags(Read,Cigar,MD)
    if (nrow(Alignment)<2) next;
    AlignmentRefLength<-nrow(Alignment)-length(which(Alignment[,2]=="-"))
    CleanMatchEnd<- MatchStart+AlignmentRefLength-1
    if (!is.na(SNPPos)) if (SNPPos>CleanMatchEnd) SNPFound<-F
    if (MSEnd>CleanMatchEnd) MSFound<-F 
    if (!SNPFound && !MSFound) next  
    NbrOnTarget<-NbrOnTarget+1
    Results$Read[NbrOnTarget]<-Bits[1]
    if (SNPFound) {
      RelSNPPos<-detAliRelPos2(Alignment[,2],SNPPos,MatchStart,Opt="Pos")
      Results$SNP[NbrOnTarget]<-detSNPAllele(Alignment,RelSNPPos)
    }
    if (MSFound) {
      RelMSStart<-detAliRelPos2(Alignment[,2],MSStart,MatchStart,Opt="Beg") 
      RelMSEnd<-detAliRelPos2(Alignment[,2],MSEnd,MatchStart,Opt="End")
      Results$MS[NbrOnTarget]<-detMSmut(Alignment,RelMSStart,RelMSEnd)
    }  
  }
  close(File)
  processResDf(cleanupResultsDf(Results[1:NbrOnTarget,]))
}

cleanupResultsDf<-function(ResDf=x1){
  Indx<-c(1:nrow(ResDf))
  Keep.MS<-rep(FALSE,nrow(ResDf))
  Keep.SNP<-rep(FALSE,nrow(ResDf))
  i<-0
  while (i < nrow(ResDf)){
    i<-i+1
    if (is.na(Indx[i])) next; 
    Indx[i]<-NA
    MatchIndx<-which((ResDf$Read==ResDf$Read[i])& !is.na(Indx))
    if (length(MatchIndx)<1) next;                
    if (!is.na(ResDf$SNP[i]) && !is.na(ResDf$SNP[MatchIndx]) && ResDf$SNP[i]==ResDf$SNP[MatchIndx]) Keep.SNP[i]<-TRUE            
    if (!is.na(ResDf$MS[i]) && !is.na(ResDf$MS[MatchIndx]) && ResDf$MS[i]==ResDf$MS[MatchIndx]) Keep.MS[i]<-TRUE
    Indx[MatchIndx]<-NA
  }
  ResDf$MS[!Keep.MS]<-NA 
  ResDf$SNP[!Keep.SNP]<-NA
  ResDf[Keep.MS | Keep.SNP,]
}

processResDf<-function(ResDf){
  # Output:
  # Counts in Table: Indel size ([+-]d+)  by SNP allele
  # Counts by Indel size  (data.frame (size=integer, counts=integer))
  # Counts by allele  (data.frame (allele=char, counts=integer))
  table(ResDf$MS,ResDf$SNP,exclude = NULL)
}

explodeReadBit<-function(Multiplier,Code,CurrentReadPos,ReadSeq,
        IncludeH,IncludeS){
    if ((Code=="M") || (Code=="=") || (Code=="X")) {
        explodedBit<-ReadSeq[CurrentReadPos+c(0:(Multiplier-1))]
        NewStart<-Multiplier+ CurrentReadPos
    } else if (Code=="I") {
        explodedBit<-ReadSeq[CurrentReadPos+c(0:(Multiplier-1))]
        NewStart<-Multiplier+ CurrentReadPos
    } else if (Code=="D") {
        explodedBit<-rep("-",Multiplier)
        NewStart<-CurrentReadPos
    } else if (Code=="N") {
        explodedBit<-"/"
        NewStart<-CurrentReadPos
    } else if (Code=="S") {
         if (IncludeS) explodedBit<-ReadSeq[CurrentReadPos+c(0:(Multiplier-1))]
         else explodedBit<-character(0)
        NewStart<-Multiplier+ CurrentReadPos
    } else if (Code=="H") {
        if (IncludeH) explodedBit<-rep("-",Multiplier) 
        else explodedBit<-character(0)
        NewStart<-CurrentReadPos
    } else if (Code=="P") {    
        explodedBit<-rep("-",Multiplier)
        NewStart<-CurrentReadPos
    } else {
        stop(paste("Cigar code error",Code,sep=""))
    }
    return(list(ExplodedBit=explodedBit,NewPos=NewStart))
}

explodeRead<-function(Cigar="37M",
        ReadSeq=unlist(strsplit("CGGGTCTGACCTGAGGAGAACTGTGCTCCGCCTTCAG",split="")),
        IncludeH=F,IncludeS=F){
    CigarCodes<-unlist(strsplit(Cigar,split="\\d+",perl=T))[-1]
    CigarNumbers<-as.integer(unlist(strsplit(Cigar,split="\\D+",perl=T)))
    CigarLength<-length(CigarCodes) 
    ExplodedRead<-character(0)
    CurrentReadPos<-1
    for (i in seq(CigarLength)){
      ExpandedRes<-explodeReadBit(CigarNumbers[i],CigarCodes[i],CurrentReadPos,
          ReadSeq,IncludeH,IncludeS)
      CurrentReadPos<-ExpandedRes$NewPos
      ExplodedRead<-c(ExplodedRead,ExpandedRes$ExplodedBit)
    }
    ExplodedRead
}

explodeReference<-function(MD="37",Cigar="37M",ReadSeq=unlist(strsplit("CGGGTCTGACCTGAGGAGAACTGTGCTCCGCCTTCAG",split=""))){
  # 09/07/2014
  # MD:[0-9]+(([A-Z]|\^[A-Z]+)[0-9]+)*   # starts with matches
  # 10A5^AC6 
  Numbers<-as.integer(unlist(strsplit(MD,split="\\D+",perl=T)))
  Bases<-unlist(strsplit(MD,split="\\d+",perl=T))[-1]
  CigarCodes<-unlist(strsplit(Cigar,split="\\d+",perl=T))[-1] 
  CigarNumbers<-as.integer(unlist(strsplit(Cigar,split="\\D+",perl=T)))
  FirstMatch<-1  
  CurrentPos<-0
  # Find first match
  # while (CigarCodes[FirstMatch]!="M") {  
  #  CurrentPos<- CurrentPos+CigarNumbers[FirstMatch]
  #  FirstMatch<-FirstMatch+1
  #}
  # Find insertions
  InPos<-which(CigarCodes=="I")
  # print(InPos)
  # print(CigarNumbers)
  InSizes<-CigarNumbers[InPos]
  CumClean<-cumsum(CigarNumbers)
  InLoc<-CumClean[InPos] -  InSizes
  ReadSeqIns<-insertInsertions(ReadSeq,InSizes,InLoc)             
  ReadSeqInDels<-explodeRead(Cigar,ReadSeqIns)
  AlignedReadIndx<-which(ReadSeqInDels!="_") 
  # print(ReadSeqInDels)
  CurrentPos<-1
  PosNumbers<-1
  PosBases<-1
  # print(MD)
  ExplodedRef<-character(0)
  while (PosNumbers<=length(Numbers)) {
    DelSize<-0
    if  (Numbers[PosNumbers]>0){ 
      Range<-AlignedReadIndx[CurrentPos]:AlignedReadIndx[CurrentPos+Numbers[PosNumbers]-1]
      Update<-updateRef(ExplodedRef,ReadSeqInDels,Range)
      ExplodedRef<-Update$Seq
      # DelSize<-Update$DelSize
    }
    #print(ExplodedRef)
    #print(Numbers[PosNumbers])
    CurrentPos<-CurrentPos+ Numbers[PosNumbers]+DelSize
    if (PosBases<=length(Bases)){
      ExplodedBases<-unlist(strsplit(Bases[PosBases],split=""))
      NExpl<-length(ExplodedBases)
      if (ExplodedBases[1]=="^"){ 
         ExplodedRef<-c(ExplodedRef,ExplodedBases[2:NExpl])
         NExpl<-NExpl-1
      }  else ExplodedRef<-c(ExplodedRef,ExplodedBases[1:NExpl])                                          
      CurrentPos<-CurrentPos+ NExpl  
      PosBases<-PosBases+1 
     }   
     PosNumbers<-PosNumbers+1
     #print(c(PosNumbers,PosBases,CurrentPos)) 
     #print(ExplodedRef)   
  }
  # print(ExplodedRef)
  # stop() 
  ExplodedRef[ ExplodedRef=="_"]<-"-"
  ExplodedRef
}

updateRef<-function(Old,Template,Range){
  ToAdd<-Template[Range]
  Last<-max(Range)
  Length<-length(Template)
  DelSize<-0
  if (Last<Length){
    while (Template[Last+1]=="_"){
      ToAdd<-c(ToAdd,"-")
      DelSize<-DelSize+1
      Last<-Last+1
      if (Last==Length) break;
    }
  }
  
  list(Seq=c(Old,ToAdd),DelSize=DelSize)  
}

insertInsertions<-function(Vector,InSize,InPos){  
# 09/07/2014
    NewVector<-Vector
    N<-length(InSize)
    if (N>0)
      for (i in seq(N)){
      # print(InPos[i]+c(1:InSize[i]))
      NewVector[InPos[i]+c(1:InSize[i])]<-"_"
    }
    #print(Vector)
    # print(NewVector)
    #print(InPos)
    #print(InSize)
    NewVector
}

detAliRelPos2<-function(AlignmedRef,AbsPos,AliStart,Opt="Pos"){
# 05/07/2013
# 08/07/2013
# Position in Reference
# Opt in c("Beg",""End,"Pos")
# Assumes "-" does not occur in the reference before aligning 
 Indx<-which(as.vector(AlignmedRef)!="-")
 Length<-length(Indx)
 NewPos<- AbsPos-AliStart+1
 if ((NewPos>Length) | (NewPos<1)) AliPos<-NA
 else {
  AliPos<-Indx[NewPos]
  if (Opt=="Beg") { if (NewPos>1) AliPos<-Indx[NewPos-1]+1
  } else if (Opt=="End") { if (NewPos<Length) AliPos<-Indx[NewPos+1]-1 }
 }
 AliPos
}

controlSingleFile<-function(FileName="U312Tumour_S5.sam",Targets=Positions){
  Results<-vector(length=nrow(Targets),mode="list")
  names(Results)<-Targets[,1]
  for (i in seq(nrow(Targets))){
      print(Targets[i,2])
      Results[[i]]<-analyseFromSam(SamFileName=FileName,Target=as.character(Targets[i,3]),
               MSStart=as.integer(as.character(Targets[i,8])),
               MSEnd=as.integer(as.character(Targets[i,9])),
               SNPPos=as.integer(as.character(Targets[i,11])),MaxAli=100000)
  }
  Results
}


trimAlignment<-function(AlignedRead, AlignedRef) {
  CurrentLength<-min(length(AlignedRead), length(AlignedRef))
  Alignment<-matrix(nrow=0,ncol=2,dimnames=list(c(),c("Read","Reference")))
  while(CurrentLength>2) {
    if (AlignedRead[CurrentLength]==AlignedRef[CurrentLength]){
      Alignment<-matrix(c(AlignedRead[1:CurrentLength], AlignedRef[1:CurrentLength]),ncol=2,
        dimnames=list(c(1:CurrentLength),c("Read","Reference")))
    break;
    } 
    CurrentLength<-CurrentLength-1
  }
  Alignment 
}


#
# Double stranded processing needs to be checked !
#
# modify  analyseFromSam
analyseFromSam2<-function(SamFileName,Targets,Chr,MSStarts,MSEnds,SNPPoss,Track=F,MaxAli=100000){
  NbrTargets<-length(Targets)
# Initialise results list
# Modified 22/09/2014
  Results<-lapply(Targets,function(x){data.frame(Read=rep(NA,MaxAli),SNP=rep(NA,MaxAli),MS=rep(NA,MaxAli))})
  names(Results)<-Targets
  NbrOnTarget<-rep(0,NbrTargets)
  names(NbrOnTarget)<-Targets
  File<-file(SamFileName,"r")
  EOFMrkr<-F
# iterate over bam lines 
  while (!EOFMrkr){
# get for bamfile line Chr, Start position and length
    Line<-readLines(File,n=1)
    if (length(Line)<1) EOFMrkr<-T
    if (EOFMrkr)  break;
    if  (grepl("^@",Line,perl=T)) next;
    Bits<-unlist(strsplit(Line,"\t"))
    # print(Bits[1])#######################################
    #stop()###########################################
    CurrentChr<-Bits[3]
    CurrentStart<-as.integer(Bits[4])  
    CurrentEnd<- CurrentStart+nchar(Bits[10])-1 
    # cat(CurrentChr,CurrentStart,CurrentEnd,"\n")
    # print(which(CurrentStart<=MSStarts))
    # print(which(CurrentEnd>=MSStarts))
    # print(which(CurrentChr==Chr))
    Indx<-CurrentChr==Chr  & CurrentStart<=MSStarts & CurrentEnd>=MSStarts      # Better Amplicon start and end
    if (length(which(Indx))<1) next
    # print(CurrentChr) #####################################
   # stop()################################################
# process bamfile line into pairwise alignment
    Cigar<-Bits[6]
    if (nchar(Cigar)<2) next;
    MatchedTag<-grepl("^MD:Z:",Bits,perl=T)
    if (all(!MatchedTag)) next;
    MD<-unlist(strsplit(Bits[MatchedTag],split="MD:Z:"))[-1]                
    # if (Bits[1]!="M01632:3:000000000-A3MLG:1:1112:20941:3480") next;
    # cat(Bits[3],Bits[1],Cigar,MD,"\n")                #######################
    Read<-Bits[10]
    ReadId<-as.character(Bits[1])
    # print(MatchStart) ################################################
# reconstitute alignment
    Alignment<-pairwiseFromBamTags(Read,Cigar,MD)
    if (nrow(Alignment)<2) next;
    # print(Alignment)        ##########################################
    AlignmentRefLength<-nrow(Alignment)-length(which(Alignment[,2]=="-"))
    CleanCurrentEnd<- CurrentStart+AlignmentRefLength-1
    Indx<-Indx &  CleanCurrentEnd>=MSEnds  # acceptable reads have to cover the MNR
    if (length(which(Indx))<1) next;
# Interate over MNR 
    for (k in which(Indx)){
      #cat("####",k,"\n")   #################################
      # print(NbrOnTarget[k])##################################
      AlignemtComparison<-compareAlignment(Alignment,CurrentStart,CleanCurrentEnd,
                              ReadId,MSStarts[k],MSEnds[k],SNPPoss[k]) 
      if (all(is.na(AlignemtComparison))) next  
      # print(AlignemtComparison)##########################
      #print(AlignemtComparison["ReadId"])
      # stop()#############################################
      if (NbrOnTarget[k]<MaxAli){
         NbrOnTarget[k]<-NbrOnTarget[k]+1
         Results[[k]]$Read[NbrOnTarget[k]]<-AlignemtComparison["ReadId"]  
         Results[[k]]$SNP[NbrOnTarget[k]]<-AlignemtComparison["SNP"]  
         Results[[k]]$MS[NbrOnTarget[k]]<-AlignemtComparison["MS"] 
      } 
    }
  }
  close(File)
  # print(Results[[1]][1:10,])
  ResultsList<-lapply(c(1:NbrTargets),function(x){processResDf(cleanupResultsDf(Results[[x]][1:NbrOnTarget[x],]))})
  names(ResultsList)<-Targets
  ResultsList
}

compareAlignment<-function(Alignment,MatchStart,CleanMatchEnd,ReadId,MSStart,MSEnd,SNPPos){
# compareAlignment<-function(Alignment,ReadIdTargets[k],MSStarts[k],MSEnds[k],SNPPoss[k]){
      SNP<-NA
      MS<-NA
      SNPFound<-T
      MSFound<-T 
      if (is.na(SNPPos)) SNPFound<-F
      else if (SNPPos>CleanMatchEnd) SNPFound<-F  
     # SNPFoundIndx<-!is.na(SNPPos) & (SNPPos>CleanMatchEnd)
      if (MSEnd>CleanMatchEnd) MSFound<-F  # parra
     # MSFoundIndx<-MSEnd>CleanMatchEnd 
      if (!SNPFound && !MSFound) return(c(ReadId=NA,SNP=NA,MS=NA))   
     # Results[MSFoundIndx|SNPFoundIndx]$Read[NbrOnTarget[MSFoundIndx|SNPFoundIndx]]<-ReadId
      if (SNPFound) {
      #  print(MatchStart)
      #  print(SNPPos)
        RelSNPPos<-detAliRelPos2(Alignment[,2],SNPPos,MatchStart,Opt="Pos") # ensure
      #  print(MatchStart)
      #  print(RelSNPPos) 
        SNP<-detSNPAllele(Alignment,RelSNPPos)
      }
      # stop()
      if (MSFound) {
        RelMSStart<-detAliRelPos2(Alignment[,2],MSStart,MatchStart,Opt="Beg") 
        RelMSEnd<-detAliRelPos2(Alignment[,2],MSEnd,MatchStart,Opt="End")
        MS<-detMSmut(Alignment,RelMSStart,RelMSEnd)
      }
      # print(SNPPos)
      # print(SNP)
      # print(MS) 
      if (is.na(SNP) & is.na(MS)) ReadId<-NA
    c(ReadId=ReadId,SNP=SNP,MS=MS)
}

controlSingleFile3<-function(FileName="U312Tumour_S5.sam",Targets=read.csv("Positions20140312.csv",head=T)){
   analyseFromSam2(SamFileName=FileName,
               Targets=as.character(Targets$Name),
               Chr=as.character(Targets$Chr),
               MSStart=as.integer(as.character(Targets$MS.Start)),
               MSEnd=as.integer(as.character(Targets$MS.End)),
               SNPPos=as.integer(as.character(Targets$SNP.Pos)),MaxAli=100000)
}
