# Supplementary material for: A novel panel of short mononucleotide repeats linked to informative polymorphisms enabling effective high volume low cost discrimination between mismatch repair deficient and proficient tumours
Source: PLoS One. 2018 Aug 29;13(8):e0203052. doi: 10.1371/journal.pone.0203052 (PMC6114912; doi:10.1371/journal.pone.0203052)
Supplement: S1 File — (GZ) [file pone.0203052.s004.gz › Redford_et_al_scripts/Cluster/Rcm/exploreMNR3.Rcm]

# 26/06/2017
rm(list=ls())
options(warn=2)
source("r.scripts//nomibinf//ForLinux201409021.r")
Parameters<-commandArgs(trailingOnly = TRUE)
print(Parameters)
SamFileName<-as.character(Parameters[[1]])
AmpliconFileName<-as.character(Parameters[[2]])
ResultsFileName<-as.character(Parameters[[3]]) 
Amplicons<-read.csv(AmpliconFileName,head=T)
Result<-controlSingleFile3(FileName=SamFileName,Targets=Amplicons)
dump("Result",ResultsFileName)
quit(save="no")
